# Supplementary material for: A Deletion Downstream of the CHCHD7 Gene Is Associated with Growth Traits in Sheep
Source: Animals (Basel). 2020 Aug 21;10(9):1472. doi: 10.3390/ani10091472 (PMC7552293; doi:10.3390/ani10091472)
Supplement: Supplementary file 1 [file animals-10-01472-s001.zip]

Archive with 3 entries (2 files):
- Supplement materials/
- Supplement materials/Supplement 1.xlsx
- Supplement materials/Supplement 2.docx
