# Supplementary material for: A Deletion Downstream of the CHCHD7 Gene Is Associated with Growth Traits in Sheep
Source: Animals (Basel). 2020 Aug 21;10(9):1472. doi: 10.3390/ani10091472 (PMC7552293; doi:10.3390/ani10091472)
Supplement: Supplementary file 1 [file animals-10-01472-s001.zip › Supplement materials/Supplement 1.xlsx]

## Sheet: Tan sheep
Number	Genotypes	Gender	Body length(cm)	Chest width(cm)	Chest depth(cm)
TS001	wildtype	ram	62	28	28
TS002	wildtype	ram	66	21	30
TS003	wildtype	ram	70	23	30
TS004	wildtype	ram	66	23	28
TS005	wildtype	ram	65	24	31
TS006	wildtype	ram	65	21	27
TS007	wildtype	ram	62	25	31
TS008	wildtype	ram	70	22	28
TS009	wildtype	ram	66	21	26
TS010	wildtype	ram	65	24	28
TS011	wildtype	ram	68	24	25
TS012	wildtype	ram	63	18	24
TS013	wildtype	ram	69	20	23
TS014	wildtype	ram	65	20	27
TS015	wildtype	ram	68	22	28
TS016	wildtype	ram	68	24	30
TS017	wildtype	ram	70	20	30
TS018	wildtype	ram	65	20	24
TS019	wildtype	ram	65	23	25
TS020	wildtype	ram	61	21	28
TS021	wildtype	ram	64	22	25
TS022	wildtype	ram	60	20	29
TS023	wildtype	ram	58	20	26
TS024	wildtype	ram	58	20	28
TS025	wildtype	ram	59	21	24
TS026	wildtype	ram	58	20	25
TS027	wildtype	ram	59	22	25
TS028	wildtype	ram	69	20	28
TS029	wildtype	ram	68	20	25
TS030	wildtype	ram	68	22	28
TS031	wildtype	ram	67	22	29
TS032	wildtype	ram	68	20	28
TS033	wildtype	ram	72	20	28
TS034	wildtype	ram	61	23	27
TS035	wildtype	ram	74	20	26
TS036	wildtype	ram	71	22	28
TS037	wildtype	ram	71	20	28
TS038	wildtype	ram	68	23	28
TS039	wildtype	ram	67	23	28
TS040	wildtype	ram	64	22	28
TS041	wildtype	ram	67	20	27
TS042	wildtype	ram	65	26	27
TS043	wildtype	ram	65	20	28
TS044	wildtype	ram	64	24	26
TS045	deletion type	ram	69	24	28
TS046	wildtype	ram	58	21	26
TS047	wildtype	ram	60	22	25
TS048	deletion type	ram	59	19	24
TS049	wildtype	ram	59	19	24
TS050	wildtype	ram	58	20	26
TS051	wildtype	ram	59	20	24
TS052	wildtype	ram	69	25	27
TS053	wildtype	ram	65	24	29
TS054	wildtype	ram	70	23	28
TS055	wildtype	ram	65	25	32
TS056	wildtype	ram	64	22	26
TS057	wildtype	ram	65	23	28
TS058	wildtype	ram	63	20	27
TS059	wildtype	ram	67	20	24
TS060	wildtype	ram	66	20	26
TS061	wildtype	ram	61	18	24
TS062	wildtype	ram	62	20	24
TS063	wildtype	ram	64	21	24
TS064	wildtype	ram	66	22	24
TS065	wildtype	ram	62	21	27
TS066	wildtype	ram	63	18	23
TS067	wildtype	ram	63	18	26
TS068	wildtype	ram	66	22	26
TS069	wildtype	ram	64	19	25
TS070	wildtype	ram	68	16.5	27
TS071	wildtype	ram	64	18	27
TS072	wildtype	ram	68	19	30
TS073	wildtype	ram	65	18	26
TS074	wildtype	ram	69	20	28
TS075	wildtype	ram	69	19	25
TS076	wildtype	ram	67	21	31
TS077	wildtype	ram	67	22	29
TS078	wildtype	ram	68	18	28
TS079	wildtype	ram	65	18	25
TS080	wildtype	ram	71	20	22
TS081	wildtype	ram	66	24	24
TS082	wildtype	ram	63	24	28
TS083	wildtype	ram	59	22	28
TS084	wildtype	ram	63	22	29
TS085	wildtype	ram	68	25	30
TS086	wildtype	ram	60	20	26
TS087	wildtype	ram	67	22	28
TS088	wildtype	ram	69	20	24
TS089	wildtype	ram	73	22	28
TS090	wildtype	ram	75	22	28
TS091	wildtype	ram	64	22	30
TS092	wildtype	ram	68	20	26
TS093	wildtype	ram	66	20	23
TS094	wildtype	ram	62	22	27
TS095	wildtype	ram	64	20	24
TS096	wildtype	ram	68	21	24
TS097	wildtype	ram	66	24	24
TS098	wildtype	ram	69	24	28
TS099	wildtype	ram	63	21	26
TS100	wildtype	ram	70	24	28
TS101	wildtype	ram	62	23	27
TS102	wildtype	ram	65	22	24
TS103	wildtype	ram	73	20	28
TS104	wildtype	ram	57	22	29
TS105	wildtype	ram	67	23	28
TS106	wildtype	ram	68	23	29
TS107	wildtype	ram	69	23	27
TS108	wildtype	ram	68	22	28
TS109	wildtype	ram	65	21	25
TS110	wildtype	ram	72	22	29
TS111	wildtype	ram	68	23	28
TS112	wildtype	ram	66	20	25
TS113	wildtype	ram	64	20	25
TS114	wildtype	ram	64	22	26
TS115	wildtype	ram	71	23	29
TS116	wildtype	ram	59	23	26
TS117	wildtype	ram	65	22	26
TS118	wildtype	ram	65	22	27
TS119	wildtype	ram	65	21	26
TS120	wildtype	ram	70	24	30
TS121	wildtype	ram	61	23	27
TS122	wildtype	ram	69	22	28
TS123	wildtype	ram	75	20	28
TS124	wildtype	ram	69	21	30
TS125	wildtype	ram	65	23	27
TS126	wildtype	ram	67	23	27
TS127	wildtype	ram	59	19	25
TS128	wildtype	ram	68	27	29
TS129	wildtype	ram	70	22	26
TS130	wildtype	ram	67	22	28
TS131	wildtype	ram	70	19	26
TS132	wildtype	ram	68	19	27
TS133	wildtype	ram	64	24	31
TS134	wildtype	ram	68	24	28
TS135	wildtype	ram	70	22	26
TS136	wildtype	ram	65	20	23
TS137	wildtype	ram	63	21	24
TS138	wildtype	ram	61	22	24
TS139	wildtype	ram	66	20	24
TS140	wildtype	ram	66	19	22
TS141	wildtype	ram	63	21	22
TS142	wildtype	ram	67	22	23
TS143	wildtype	ram	68	20	24
TS144	wildtype	ram	62	23	26
TS145	wildtype	ram	67	20	25
TS146	wildtype	ram	67	22	26
TS147	wildtype	ram	60	20	29
TS148	wildtype	ram	62	20	24
TS149	wildtype	ram	61	19	24
TS150	wildtype	ram	64	19	26
TS151	wildtype	ram	67	21	28
TS152	wildtype	ram	68	23	24
TS153	wildtype	ram	71	20	27
TS154	wildtype	ram	64	21	30
TS155	wildtype	ram	73	24	28
TS156	wildtype	ram	64	22	28
TS157	wildtype	ram	61	21	23
TS158	wildtype	ram	64	20	22
TS159	wildtype	ram	63	23	26
TS160	wildtype	ram	61	23	24
TS161	wildtype	ram	63	21	26
TS162	wildtype	ram	72	21	28
TS163	wildtype	ram	70	20	28
TS164	wildtype	ram	61	20	29
TS165	wildtype	ram	60	21	27
TS166	wildtype	ram	60	19	30
TS167	wildtype	ram	63	20	29
TS168	wildtype	ram	61	18	25
TS169	wildtype	ram	60	19	24
TS170	wildtype	ram	63	20	28
TS171	wildtype	ram	59	21	24
TS172	wildtype	ram	60	22	26
TS173	wildtype	ram	68	18	22
TS174	wildtype	ram	60	20	24
TS175	wildtype	ram	60	23	27
TS176	wildtype	ram	60	22	27
TS177	wildtype	ram	64	20	24
TS178	wildtype	ram	58	20	25
TS179	wildtype	ram	60	18	28
TS180	wildtype	ram	60	19	23
TS181	wildtype	ram	72	19	25
TS182	wildtype	ram	54	18	23
TS183	wildtype	ram	52	19	25
TS184	wildtype	ram	52	19	24
TS185	wildtype	ram	55	20	22
TS186	wildtype	ram	62	21	25
TS187	wildtype	ram	56	20	25
TS188	deletion type	ram	54	20	22
TS189	wildtype	ram	63	20	22
TS190	wildtype	ram	57	22	25
TS191	wildtype	ram	56	19	24
TS192	wildtype	ram	53	20	23
TS193	wildtype	ram	60	20	22
TS194	wildtype	ram	53	18	22
TS195	wildtype	ram	57	22	24
TS196	deletion type	ram	56	20	24
TS197	wildtype	ram	55	20	25
TS198	wildtype	ram	70	19	29
TS199	wildtype	ram	70	18	27
TS200	wildtype	ram	65	19	28
TS201	wildtype	ram	65	20	29
TS202	wildtype	ram	69	22	27
TS203	wildtype	ram	66	21	26
TS204	wildtype	ram	67	19	28
TS205	wildtype	ram	63	20	27
TS206	wildtype	ram	70	19	24
TS207	wildtype	ram	69	19	23
TS208	wildtype	ram	68	23	29
TS209	wildtype	ram	66	22	29
TS210	wildtype	ram	61	18	23
TS211	wildtype	ram	62	18	24
TS212	wildtype	ram	66	18	26
TS213	wildtype	ram	70	23	26
TS214	wildtype	ram	64	21	24
TS215	wildtype	ram	66	19	29
TS216	deletion type	ram	67	19	27
TS217	wildtype	ram	67	19	29
TS218	wildtype	ram	66	18	26
TS219	wildtype	ram	71	18	27
TS220	wildtype	ram	65	19	25
TS221	wildtype	ram	71	22	30
TS222	wildtype	ram	72	18	27
TS223	wildtype	ram	70	21	29
TS224	wildtype	ram	72	19	25
TS225	wildtype	ram	72	21	30
TS226	wildtype	ram	75	17	30
TS227	wildtype	ram	66	18	28
TS228	wildtype	ram	64	20	27
TS229	wildtype	ram	69	19	26
TS230	wildtype	ram	68	23	26
TS231	wildtype	ram	70	20	28
TS232	wildtype	ram	63	19	27
TS233	wildtype	ram	66	19	28
TS234	wildtype	ram	69	18	29
TS235	wildtype	ram	60	19	25
TS236	wildtype	ram	60	21	25
TS237	wildtype	ram	53	20	24
TS238	wildtype	ram	56	20	24
TS239	wildtype	ram	60	17	25
TS240	wildtype	ram	55	19	24
TS241	wildtype	ram	55	20	26
TS242	wildtype	ram	57	19	24
TS243	wildtype	ram	61	19	23
TS244	wildtype	ram	66	20	20
TS245	wildtype	ram	65	19	27
TS246	wildtype	ram	67	21	25
TS247	wildtype	ram	60	19	20
TS248	wildtype	ram	49	20	23
TS249	wildtype	ram	50	15	20
TS250	wildtype	ram	49	17	20
TS251	wildtype	ram	55	18	20
TS252	wildtype	ram	56	17	22
TS253	wildtype	ram	53	16	22
TS254	wildtype	ram	52	19	22
TS255	wildtype	ram	56	19	22
TS256	wildtype	ram	60	21	25
TS257	wildtype	ram	69	21	29
TS258	wildtype	ram	64	19	25
TS259	wildtype	ram	69	23	27
TS260	wildtype	ram	64	20	25
TS261	wildtype	ram	65	23	25
TS262	wildtype	ram	66	21	23
TS263	wildtype	ram	64	20	24
TS264	wildtype	ram	67	19	25
TS265	wildtype	ram	64	21	29
TS266	wildtype	ram	65	20	21
TS267	wildtype	ram	70	20	28
TS268	wildtype	ram	68	21	24
TS269	wildtype	ram	65	21	25
TS270	wildtype	ram	67	22	26
TS271	deletion type	ram	57	20	24
TS272	wildtype	ram	67	22	25
TS273	wildtype	ram	67	20	25
TS274	wildtype	ram	59	23	30
TS275	wildtype	ram	67	21	28
TS276	wildtype	ram	66	20	28
TS277	wildtype	ram	69	23	30
TS278	wildtype	ram	69	21	25
TS279	wildtype	ram	65	20	24
TS280	wildtype	ram	65	21	28
TS281	wildtype	ram	65	21	27
TS282	wildtype	ram	71	19	29
TS283	wildtype	ram	64	24	27
TS284	wildtype	ram	60	21	27
TS285	wildtype	ram	60	23	28
TS286	wildtype	ram	63	23	29
TS287	wildtype	ram	69	25	25
TS288	wildtype	ram	68	21	26
TS289	deletion type	ram	63	21	25
TS290	wildtype	ram	62	20	29
TS291	wildtype	ram	60	19	26
TS292	wildtype	ram	60	22	24
TS293	wildtype	ram	64	20	25
TS294	wildtype	ram	65	19	25
TS295	wildtype	ram	64	22	26
TS296	wildtype	ram	60	21	28
TS297	wildtype	ram	66	22	26
TS298	wildtype	ram	62	18	25
TS299	wildtype	ram	64	22	26
TS300	wildtype	ram	66	21	24
TS301	wildtype	ram	65	22	26
TS302	wildtype	ram	67	24	27
TS303	wildtype	ram	64	22	25
TS304	wildtype	ram	64	19	25
TS305	wildtype	ram	65	22	26
TS306	wildtype	ram	72	23	28
TS307	wildtype	ram	68	17	28
TS308	wildtype	ram	69	20	27
TS309	wildtype	ram	69	19	28
TS310	wildtype	ram	68	19	28
TS311	wildtype	ram	68	19	28
TS312	wildtype	ram	62	21	26
TS313	wildtype	ram	65	19	28
TS314	wildtype	ram	64	19	30
TS315	wildtype	ram	65	18	27
TS316	wildtype	ram	69	20	30
TS317	wildtype	ram	66	20	30
TS318	wildtype	ram	68	19	27
TS319	wildtype	ram	69	19	27
TS320	wildtype	ram	68	19	26
TS321	wildtype	ram	65	17	27
TS322	wildtype	ram	63	19	24
TS323	wildtype	ram	64	19	27
TS324	wildtype	ram	66	19	26
TS325	wildtype	ram	65	21	25
TS326	wildtype	ram	67	20	27
TS327	wildtype	ram	64	18	28
TS328	wildtype	ram	64	21	29
TS329	wildtype	ram	63	18	26
TS330	wildtype	ram	66	21	29
TS331	wildtype	ram	66	21	29
TS332	wildtype	ram	66	21	27
TS333	wildtype	ram	64	21	29
TS334	wildtype	ram	65	21	28
TS335	wildtype	ram	62	20	23
TS336	wildtype	ram	62	22	28
TS337	wildtype	ram	62	18	28
TS338	wildtype	ram	62	21	29
TS339	wildtype	ram	64	19	28
TS340	wildtype	ram	59	19	29
TS341	wildtype	ram	67	19	27
TS342	wildtype	ram	65	21	29
TS343	wildtype	ram	68	21	29
TS344	wildtype	ram	68	21	23
TS345	wildtype	ram	66	18	29
TS346	wildtype	ram	65	22	24
TS347	wildtype	ram	70	21	28
TS348	wildtype	ram	65	22	28
TS349	wildtype	ram	64	22	23
TS350	wildtype	ram	65	20	22
TS351	deletion type	ram	62	19	22
TS352	wildtype	ram	60	17	27
TS353	wildtype	ram	65	18	22
TS354	wildtype	ram	69	21	29
TS355	wildtype	ram	65	23	27
TS356	wildtype	ram	71	24	30
TS357	wildtype	ram	69	22	25
TS358	wildtype	ram	64	19	24
TS359	wildtype	ram	62	22	24
TS360	wildtype	ram	62	21	27
TS361	deletion type	ram	64	23	26
TS362	wildtype	ram	65	19	28
TS363	wildtype	ram	68	22	26
TS364	wildtype	ram	61	21	28
TS365	wildtype	ram	61	21	23
TS366	wildtype	ram	59	21	27
TS367	wildtype	ram	62	21	27
TS368	wildtype	ram	66	20	27
TS369	wildtype	ram	63	21	26
TS370	wildtype	ram	66	19	27
TS371	wildtype	ram	65	19	30
TS372	wildtype	ram	67	19	29
TS373	wildtype	ram	63	19	28
TS374	wildtype	ram	63	19	30
TS375	wildtype	ram	60	21	26
TS376	wildtype	ram	62	20	29
TS377	wildtype	ram	62	21	25
TS378	wildtype	ram	67	22	27
TS379	wildtype	ram	69	20	26
TS380	wildtype	ram	68	22	25
TS381	wildtype	ram	70	22	27
TS382	wildtype	ram	66	21	27
TS383	wildtype	ram	65	24	27
TS384	wildtype	ram	68	24	28
TS385	wildtype	ram	66	20	27
TS386	wildtype	ram	70	18	25
TS387	wildtype	ram	65	19	25
TS388	wildtype	ram	67	18	27
TS389	wildtype	ram	64	24	26
TS390	wildtype	ram	60	22	28
TS391	wildtype	ram	59	20	27
TS392	wildtype	ram	61	19	25
TS393	wildtype	ram	62	22	25
TS394	wildtype	ram	64	23	26
TS395	wildtype	ram	62	24	28
TS396	wildtype	ram	62	21	28
TS397	wildtype	ram	67	25	32
TS398	wildtype	ram	72	22	28
TS399	wildtype	ram	65	24	28
TS400	wildtype	ram	67	23	28
TS401	wildtype	ram	68	22	25
TS402	wildtype	ram	57	21	24
TS403	wildtype	ram	57	19	25
TS404	wildtype	ram	64	21	28
TS405	wildtype	ram	67	20	30
TS406	wildtype	ram	67	24	28
TS407	wildtype	ram	59	22	27
TS408	wildtype	ram	64	19	27
TS409	wildtype	ram	69	20	30
TS410	wildtype	ram	65	18	26
TS411	wildtype	ram	63	18	28
TS412	wildtype	ram	65	18	28
TS413	wildtype	ram	68	18	28
TS414	wildtype	ram	69	21	22
TS415	wildtype	ram	68	21	29
TS416	wildtype	ram	68	22	27
TS417	wildtype	ram	65	23	30
TS418	wildtype	ram	71	22	28
TS419	wildtype	ram	75	22	27
TS420	wildtype	ram	70	24	29
TS421	wildtype	ram	73	24	28
TS422	wildtype	ram	74	23	29
TS423	wildtype	ram	72	24	27
TS424	wildtype	ram	70	22	28
TS425	wildtype	ram	74	23	27
TS426	wildtype	ram	72	19	29
TS427	wildtype	ram	65	21	28
TS428	wildtype	ram	68	21	28
TS429	wildtype	ram	65	21	26
TS430	wildtype	ram	68	22	27
TS431	wildtype	ram	69	19	29
TS432	wildtype	ram	71	21	29
TS433	wildtype	ram	74	22	28
TS434	wildtype	ram	77	21	26
TS435	wildtype	ram	66	18	27
TS436	wildtype	ram	63	18	25
TS437	wildtype	ram	65	18	27
TS438	wildtype	ram	66	20	29
TS439	wildtype	ram	69	21	29
TS440	wildtype	ram	60	18	30
TS441	wildtype	ram	60	20	30
TS442	wildtype	ram	63	23	29
TS443	wildtype	ram	63	18	30
TS444	wildtype	ram	68	18	30
TS445	wildtype	ram	64	20	30
TS446	wildtype	ram	68	18	29
TS447	wildtype	ram	64	23	29
TS448	wildtype	ram	67	23	27
TS449	wildtype	ram	64	20	27
TS450	wildtype	ram	62	22	28
TS451	wildtype	ram	69	21	26
TS452	wildtype	ram	66	22	28
TS453	wildtype	ram	58	20	25
TS454	wildtype	ram	72	23	29
TS455	wildtype	ram	62	23	27
TS456	wildtype	ram	61	18	25
TS457	wildtype	ram	63	21	24
TS458	wildtype	ram	61	24	26
TS459	wildtype	ewe	66	28	25
TS460	wildtype	ewe	60	20	26
TS461	wildtype	ewe	74	23	30
TS462	wildtype	ewe	64	21	25
TS463	wildtype	ewe	66	20	26
TS464	wildtype	ewe	65	21	29
TS465	wildtype	ewe	69	21	26
TS466	wildtype	ewe	66	20	27
TS467	wildtype	ewe	67	23	27
TS468	wildtype	ewe	65	22	25
TS469	wildtype	ewe	62	22	26
TS470	wildtype	ewe	62	22	28
TS471	wildtype	ewe	68	21	26
TS472	wildtype	ewe	63	22	26
TS473	wildtype	ewe	65	23	26
TS474	wildtype	ewe	60	23	26
TS475	wildtype	ewe	59	23	27
TS476	wildtype	ewe	60	20	27
TS477	wildtype	ewe	60	22	24
TS478	wildtype	ewe	63	24	25
TS479	wildtype	ewe	64	22	26
TS480	wildtype	ewe	68	22	26
TS481	wildtype	ewe	63	22	27
TS482	wildtype	ewe	66	18	24
TS483	wildtype	ewe	60	24	28
TS484	wildtype	ewe	64	21	26
TS485	wildtype	ewe	64	22	26
TS486	wildtype	ewe	66	21	23
TS487	deletion type	ewe	66	23	24
TS488	wildtype	ewe	67	22	25
TS489	wildtype	ewe	62	21	26
TS490	wildtype	ewe	67	22	26
TS491	wildtype	ewe	72	20	27
TS492	wildtype	ewe	69	20	27
TS493	wildtype	ewe	77	22	25
TS494	wildtype	ewe	65	20	22
TS495	wildtype	ewe	65	22	22
TS496	wildtype	ewe	70	20	30
TS497	wildtype	ewe	71	24	26
TS498	wildtype	ewe	67	20	29
TS499	wildtype	ewe	71	20	30
TS500	wildtype	ewe	70	20	28
TS501	wildtype	ewe	74	19	26
TS502	wildtype	ewe	70	20	28
TS503	wildtype	ewe	68	21	28
TS504	wildtype	ewe	72	19	27
TS505	wildtype	ewe	61	20	26
TS506	wildtype	ewe	61	20	28
TS507	wildtype	ewe	71	20	30
TS508	wildtype	ewe	69	20	29
TS509	wildtype	ewe	68	23	27
TS510	wildtype	ewe	64	22	29
TS511	wildtype	ewe	65	22	25
TS512	wildtype	ewe	67	24	29
TS513	wildtype	ewe	64	20	28
TS514	wildtype	ewe	66	22	28
TS515	wildtype	ewe	68	20	28
TS516	wildtype	ewe	66	22	26
TS517	wildtype	ewe	63	24	28
TS518	wildtype	ewe	61	21	26
TS519	wildtype	ewe	59	21	25
TS520	wildtype	ewe	59	19	25
TS521	wildtype	ewe	61	23	27
TS522	wildtype	ewe	64	22	28
TS523	wildtype	ewe	68	22	27
TS524	wildtype	ewe	65	23	28
TS525	wildtype	ewe	61	25	29
TS526	wildtype	ewe	62	24	26
TS527	wildtype	ewe	72	25	26
TS528	wildtype	ewe	69	26	27
TS529	wildtype	ewe	66	20	28
TS530	wildtype	ewe	66	22	24
TS531	wildtype	ewe	57	19	25
TS532	wildtype	ewe	63	22	27
TS533	wildtype	ewe	69	21	25
TS534	wildtype	ewe	64	19.5	29
TS535	wildtype	ewe	63	17	29
TS536	wildtype	ewe	66	17	18
TS537	wildtype	ewe	62	21	26
TS538	wildtype	ewe	66	18	25
TS539	wildtype	ewe	66	26	31
TS540	wildtype	ewe	64	17	24
TS541	wildtype	ewe	64	20	26
TS542	wildtype	ewe	71	19	23
TS543	wildtype	ewe	64	22	24
TS544	wildtype	ewe	71	26	34
TS545	wildtype	ewe	70	23	25
TS546	wildtype	ewe	72	26	28
TS547	wildtype	ewe	57	20	23
TS548	wildtype	ewe	68	24	28
TS549	wildtype	ewe	58	22	28
TS550	wildtype	ewe	60	20	25
TS551	wildtype	ewe	59	21	27
TS552	wildtype	ewe	72	25	28
TS553	wildtype	ewe	67	26	26
TS554	wildtype	ewe	58	22	28
TS555	wildtype	ewe	67	22	24
TS556	wildtype	ewe	72	23	24
TS557	wildtype	ewe	59	22	25
TS558	wildtype	ewe	67	22	27
TS559	wildtype	ewe	66	24	26
TS560	wildtype	ewe	60	22	27
TS561	wildtype	ewe	68	23	29
TS562	wildtype	ewe	62	22	24
TS563	wildtype	ewe	64	20	24
TS564	wildtype	ewe	61	23	24
TS565	wildtype	ewe	69	19	25
TS566	wildtype	ewe	65	19	22
TS567	wildtype	ewe	63	19	21
TS568	wildtype	ewe	67	24	29
TS569	wildtype	ewe	66	20	22
TS570	wildtype	ewe	67	23	29
TS571	wildtype	ewe	64	21	25
TS572	wildtype	ewe	64	22	27
TS573	wildtype	ewe	63	22	27
TS574	wildtype	ewe	61	18	23
TS575	wildtype	ewe	64	22	24
TS576	wildtype	ewe	69	21	27
TS577	wildtype	ewe	61	20	23
TS578	wildtype	ewe	63	24	27
TS579	wildtype	ewe	67	21	25
TS580	wildtype	ewe	65	21	27
TS581	wildtype	ewe	68	22	27
TS582	wildtype	ewe	70	20	23
TS583	wildtype	ewe	63	22	23
TS584	wildtype	ewe	62	22	31
TS585	wildtype	ewe	64	21	24
TS586	wildtype	ewe	59	21	29
TS587	wildtype	ewe	64	21	27
TS588	deletion type	ewe	65	24	26
TS589	wildtype	ewe	68	22	29
TS590	wildtype	ewe	70	23	32
TS591	wildtype	ewe	62	24	27
TS592	wildtype	ewe	66	23	26
TS593	wildtype	ewe	64	22	25
TS594	wildtype	ewe	62	22	25
TS595	wildtype	ewe	64	23	26
TS596	wildtype	ewe	58	23	27
TS597	wildtype	ewe	68	22	30
TS598	wildtype	ewe	57	20	25
TS599	wildtype	ewe	60	23	24
TS600	wildtype	ewe	67	20	25
TS601	wildtype	ewe	67	20	24
TS602	wildtype	ewe	60	20	23
TS603	wildtype	ewe	74	20	24
TS604	wildtype	ewe	60	18	23
TS605	wildtype	ewe	60	20	24
TS606	wildtype	ewe	62	18	23
TS607	wildtype	ewe	64	22	23
TS608	wildtype	ewe	55	20	24
TS609	wildtype	ewe	57	18	24
TS610	wildtype	ewe	61	20	23
TS611	deletion type	ewe	60	22	25
TS612	wildtype	ewe	56	18	22
TS613	wildtype	ewe	53	20	24
TS614	wildtype	ewe	55	19	23
TS615	wildtype	ewe	55	22	26
TS616	wildtype	ewe	51	19	22
TS617	wildtype	ewe	56	21	25
TS618	wildtype	ewe	58	20	23
TS619	wildtype	ewe	59	18	20
TS620	wildtype	ewe	50	18	21
TS621	wildtype	ewe	56	22	22
TS622	wildtype	ewe	55	19	23
TS623	wildtype	ewe	65	23	27
TS624	wildtype	ewe	65	21	31
TS625	wildtype	ewe	76	21	25
TS626	wildtype	ewe	66	23	27
TS627	wildtype	ewe	70	18	27
TS628	wildtype	ewe	68	22	27
TS629	wildtype	ewe	67	23	24
TS630	wildtype	ewe	70	21	26
TS631	wildtype	ewe	69	23	27
TS632	wildtype	ewe	71	19	26
TS633	wildtype	ewe	68	20	29
TS634	wildtype	ewe	69	19	27
TS635	wildtype	ewe	70	22	27
TS636	wildtype	ewe	65	19	28
TS637	wildtype	ewe	70	18	26
TS638	wildtype	ewe	66	21	27
TS639	wildtype	ewe	69	19	27
TS640	wildtype	ewe	72	21	24
TS641	wildtype	ewe	69	18	27
TS642	wildtype	ewe	67	18	27
TS643	wildtype	ewe	74	19	24
TS644	wildtype	ewe	68	21	28
TS645	wildtype	ewe	68	18	29
TS646	wildtype	ewe	62	19	27
TS647	wildtype	ewe	67	21	25
TS648	wildtype	ewe	71	21	24
TS649	wildtype	ewe	66	18	28
TS650	wildtype	ewe	68	19	28
TS651	wildtype	ewe	71	19	28
TS652	wildtype	ewe	69	20	29
TS653	wildtype	ewe	66	18	28
TS654	wildtype	ewe	62	18	29
TS655	wildtype	ewe	62	19	29
TS656	wildtype	ewe	67	22	27
TS657	wildtype	ewe	69	22	28
TS658	wildtype	ewe	71	20	28
TS659	wildtype	ewe	65	22	27
TS660	wildtype	ewe	69	18	26
TS661	wildtype	ewe	65	25	29
TS662	wildtype	ewe	67	21	24
TS663	wildtype	ewe	68	25	27
TS664	wildtype	ewe	68	22	30
TS665	wildtype	ewe	66	21	26
TS666	wildtype	ewe	64	21	28
TS667	wildtype	ewe	71	21	29
TS668	wildtype	ewe	72	21	26
TS669	wildtype	ewe	62	23	28
TS670	wildtype	ewe	75	20	30
TS671	wildtype	ewe	69	19	30
TS672	wildtype	ewe	71	22	26
TS673	wildtype	ewe	69	19	24
TS674	wildtype	ewe	71	21	24
TS675	wildtype	ewe	65	24	28
TS676	wildtype	ewe	68	23	27
TS677	wildtype	ewe	70	20	29
TS678	wildtype	ewe	69	20	30
TS679	wildtype	ewe	66	23	28
TS680	wildtype	ewe	67	19	25
TS681	wildtype	ewe	63	20	26
TS682	wildtype	ewe	70	19	30
TS683	wildtype	ewe	70	20	27
TS684	wildtype	ewe	62	24	28
TS685	wildtype	ewe	66	21	29
TS686	wildtype	ewe	66	20	29
TS687	wildtype	ewe	68	22	27
TS688	wildtype	ewe	67	20	24
TS689	wildtype	ewe	63	19	29
TS690	wildtype	ewe	68	19	26
TS691	wildtype	ewe	62	19	28
TS692	wildtype	ewe	70	18	26
TS693	wildtype	ewe	62	19	25
TS694	wildtype	ewe	67	23	26
TS695	wildtype	ewe	60	21	24
TS696	wildtype	ewe	57	17	25
TS697	wildtype	ewe	54	19	22
TS698	wildtype	ewe	57	20	24
TS699	wildtype	ewe	55	19	25
TS700	wildtype	ewe	56	19	24
TS701	wildtype	ewe	57	19	25
TS702	wildtype	ewe	60	20	25
TS703	wildtype	ewe	67	18	24
TS704	wildtype	ewe	62	19	21
TS705	wildtype	ewe	63	23	30
TS706	wildtype	ewe	55	19	23
TS707	wildtype	ewe	67	20	26
TS708	wildtype	ewe	67	21	26
TS709	wildtype	ewe	65	20	27
TS710	wildtype	ewe	65	19	27
TS711	wildtype	ewe	62	20	24
TS712	wildtype	ewe	60	19	29
TS713	wildtype	ewe	65	19	24
TS714	wildtype	ewe	65	19	28
TS715	wildtype	ewe	65	19	28
TS716	wildtype	ewe	65	22	29
TS717	wildtype	ewe	67	23	29
TS718	wildtype	ewe	66	23	30
TS719	wildtype	ewe	64	21	29
TS720	wildtype	ewe	64	21	30
TS721	wildtype	ewe	68	19	27
TS722	wildtype	ewe	65	25	27
TS723	wildtype	ewe	60	25	29
TS724	wildtype	ewe	64	21	28
TS725	wildtype	ewe	64	25	30
TS726	wildtype	ewe	66	18	25
TS727	wildtype	ewe	65	20	23
TS728	wildtype	ewe	71	22	28
TS729	wildtype	ewe	63	22	23
TS730	wildtype	ewe	66	22	25
TS731	wildtype	ewe	65	21	23
TS732	wildtype	ewe	64	23	26
TS733	wildtype	ewe	63	19	24
TS734	wildtype	ewe	65	19	23
TS735	wildtype	ewe	69	22	26
TS736	wildtype	ewe	62	20	23
TS737	wildtype	ewe	66	20	24
TS738	wildtype	ewe	63	20	24
TS739	wildtype	ewe	66	21	26
TS740	wildtype	ewe	65	20	27
TS741	deletion type	ewe	65	22	27
TS742	wildtype	ewe	68	20	28
TS743	wildtype	ewe	67	21	23
TS744	wildtype	ewe	61	19	26
TS745	wildtype	ewe	66	19	24
TS746	wildtype	ewe	67	18	24
TS747	wildtype	ewe	67	18	25
TS748	wildtype	ewe	61	18	26
TS749	wildtype	ewe	67	18	28
TS750	wildtype	ewe	63	20	24
TS751	wildtype	ewe	64	19	27
TS752	wildtype	ewe	69	22	25
TS753	wildtype	ewe	68	18	25
TS754	wildtype	ewe	60	19	25
TS755	wildtype	ewe	64	19	28
TS756	wildtype	ewe	65	17	28
TS757	wildtype	ewe	70	22	24
TS758	wildtype	ewe	69	21	27
TS759	wildtype	ewe	64	20	24
TS760	wildtype	ewe	60	23	29
TS761	wildtype	ewe	70	20	27
TS762	wildtype	ewe	70	21	25
TS763	wildtype	ewe	65	23	30
TS764	wildtype	ewe	66	25	29
TS765	wildtype	ewe	67	23	28
TS766	wildtype	ewe	72	19	28
TS767	wildtype	ewe	67	20	28
TS768	wildtype	ewe	63	23	23
TS769	wildtype	ewe	67	20	29
TS770	wildtype	ewe	63	18	28
TS771	wildtype	ewe	69	24	26
TS772	wildtype	ewe	67	20	29
TS773	wildtype	ewe	70	18	27
TS774	wildtype	ewe	66	21	28
TS775	wildtype	ewe	62	21	29
TS776	wildtype	ewe	64	21	25
TS777	wildtype	ewe	64	18	29
TS778	wildtype	ewe	61	21	28
TS779	wildtype	ewe	65	21	27
TS780	wildtype	ewe	69	23	28
TS781	wildtype	ewe	60	21	28
TS782	wildtype	ewe	70	23	29
TS783	wildtype	ewe	71	23	29
TS784	wildtype	ewe	57	21	24
TS785	wildtype	ewe	57	21	24
TS786	wildtype	ewe	56	19	23
TS787	wildtype	ewe	64	20	24
TS788	wildtype	ewe	66	20	23
TS789	wildtype	ewe	66	20	24
TS790	wildtype	ewe	69	19	23
TS791	wildtype	ewe	69	18	25
TS792	wildtype	ewe	68	23	26
TS793	wildtype	ewe	72	23	28
TS794	wildtype	ewe	65	22	27
TS795	wildtype	ewe	65	22	27
TS796	wildtype	ewe	72	23	28
TS797	wildtype	ewe	62	21	27
TS798	wildtype	ewe	70	22	24
TS799	wildtype	ewe	65	21	30
TS800	wildtype	ewe	65	18	25
TS801	wildtype	ewe	68	21	26
TS802	wildtype	ewe	63	21	24
TS803	wildtype	ewe	63	21	25
TS804	wildtype	ewe	67	19	25
TS805	wildtype	ewe	60	22	24
TS806	wildtype	ewe	63	20	25
TS807	wildtype	ewe	69	21	30
TS808	wildtype	ewe	63	21	25
TS809	wildtype	ewe	65	21	22
TS810	wildtype	ewe	61	26	28
TS811	wildtype	ewe	67	19	24
TS812	wildtype	ewe	65	21	24
TS813	wildtype	ewe	68	24	29
TS814	wildtype	ewe	69	22	27
TS815	wildtype	ewe	69	19	28
TS816	wildtype	ewe	64	22	28
TS817	wildtype	ewe	63	23	26
TS818	wildtype	ewe	63	20	22
TS819	wildtype	ewe	62	24	27
TS820	wildtype	ewe	63	22	26
TS821	wildtype	ewe	65	24	28
TS822	wildtype	ewe	70	18	26
TS823	wildtype	ewe	66	20	26
TS824	wildtype	ewe	60	18	25
TS825	wildtype	ewe	68	18	26
TS826	wildtype	ewe	67	23	28
TS827	wildtype	ewe	65	20	30
TS828	wildtype	ewe	63	23	29
TS829	wildtype	ewe	61	22	26
TS830	wildtype	ewe	68	22	27
TS831	wildtype	ewe	60	22	26
TS832	wildtype	ewe	65	22	27
TS833	wildtype	ewe	61	23	28
TS834	wildtype	ewe	57	24	27
TS835	wildtype	ewe	67	24	28
TS836	wildtype	ewe	65	21	28
TS837	wildtype	ewe	60	20	24
TS838	wildtype	ewe	60	24	26
TS839	wildtype	ewe	68	22	30
TS840	wildtype	ewe	73	22	28
TS841	wildtype	ewe	69	22	29
TS842	wildtype	ewe	72	18	28
TS843	wildtype	ewe	67	20	29
TS844	wildtype	ewe	70	23	24
TS845	wildtype	ewe	71	28	29
TS846	wildtype	ewe	64	22	27
TS847	wildtype	ewe	66	21	25
TS848	wildtype	ewe	65	20	28
TS849	wildtype	ewe	71	27	30
TS850	wildtype	ewe	67	22	28
TS851	wildtype	ewe	71	24	29
TS852	wildtype	ewe	72	24	30
TS853	wildtype	ewe	65	24	29
TS854	wildtype	ewe	68	23	28
TS855	wildtype	ewe	72	24	29
TS856	wildtype	ewe	64	21	28
TS857	wildtype	ewe	72	24	29
TS858	wildtype	ewe	67	24	28
TS859	wildtype	ewe	67	24	25
TS860	wildtype	ewe	65	21	28
TS861	wildtype	ewe	70	20	25
TS862	wildtype	ewe	71	22	26
TS863	wildtype	ewe	66	21	26
TS864	wildtype	ewe	63	23	30
TS865	wildtype	ewe	73	23	30
TS866	wildtype	ewe	66	19	27
TS867	wildtype	ewe	68	21	26
TS868	wildtype	ewe	71	22	28
TS869	wildtype	ewe	70	22	29
TS870	wildtype	ewe	71	23	28
TS871	wildtype	ewe	66	23	26
TS872	wildtype	ewe	74	25	28
TS873	wildtype	ewe	73	20	28
TS874	wildtype	ewe	70	18	29
TS875	wildtype	ewe	63	20	29
TS876	wildtype	ewe	70	18	29
TS877	wildtype	ewe	70	18	28
TS878	wildtype	ewe	76	18	30
TS879	wildtype	ewe	72	18	29
TS880	wildtype	ewe	68	21	30
TS881	wildtype	ewe	68	18	26
TS882	wildtype	ewe	67	21	28
TS883	wildtype	ewe	72	20	29
TS884	wildtype	ewe	61	20	26
TS885	wildtype	ewe	64	20	26
TS886	wildtype	ewe	57	20	26
TS887	wildtype	ewe	63	22	25
TS888	wildtype	ewe	64	20	25
TS889	wildtype	ewe	55	20	27
TS890	wildtype	ewe	61	22	26
TS891	wildtype	ewe	68	20	25
TS892	wildtype	ewe	64	20	25
TS893	wildtype	ewe	57	20	26
TS894	wildtype	ewe	55	18	28
TS895	wildtype	ewe	64	18	25
TS896	wildtype	ewe	52	22	26
TS897	wildtype	ewe	54	21	28
TS898	wildtype	ewe	62	23	26
TS899	wildtype	ewe	56	22	27
TS900	wildtype	ewe	59	18	25
TS901	wildtype	ewe	65	22	28
TS902	wildtype	ewe	58	23	26
TS903	wildtype	ewe	58	22	26
TS904	wildtype	ewe	63	19	27
TS905	wildtype	ewe	63	19	22
TS906	wildtype	ewe	55	20	25
TS907	wildtype	ewe	58	20	24

## Sheet: Small Tail Han sheep
Number	Genotype	Gender
STHS001	wildtype	ram
STHS002	wildtype	ram
STHS003	wildtype	ewe
STHS004	wildtype	ewe
STHS005	wildtype	ewe
STHS006	wildtype	ram
STHS007	wildtype	ewe
STHS008	wildtype	ewe
STHS009	wildtype	ram
STHS010	wildtype	ram
STHS011	wildtype	ewe
STHS012	wildtype	ewe
STHS013	wildtype	ewe
STHS014	wildtype	ewe
STHS015	wildtype	ewe
STHS016	wildtype	ewe
STHS017	wildtype	ewe
STHS018	wildtype	ewe
STHS019	wildtype	ewe
STHS020	wildtype	ewe
STHS021	wildtype	ewe
STHS022	wildtype	ewe
STHS023	wildtype	ewe
STHS024	wildtype	ewe
STHS025	wildtype	ewe
STHS026	wildtype	ewe
STHS027	wildtype	ewe
STHS028	wildtype	ewe
STHS029	wildtype	ewe
STHS030	wildtype	ewe
STHS031	deletion type	ewe
STHS032	wildtype	ewe
STHS033	wildtype	ewe
STHS034	wildtype	ewe
STHS035	wildtype	ewe
STHS036	wildtype	ewe
STHS037	wildtype	ewe
STHS038	wildtype	ewe
STHS039	wildtype	ewe
STHS040	wildtype	ewe
STHS041	wildtype	ewe
STHS042	wildtype	ewe
STHS043	wildtype	ewe
STHS044	wildtype	ewe
STHS045	wildtype	ewe
STHS046	wildtype	ewe
STHS047	wildtype	ewe
STHS048	wildtype	ewe
STHS049	wildtype	ram
STHS050	wildtype	ram
STHS051	wildtype	ram
STHS052	wildtype	ram
STHS053	wildtype	ram
STHS054	deletion type	ram
STHS055	wildtype	ram
STHS056	wildtype	ram
STHS057	wildtype	ram
STHS058	wildtype	ram
STHS059	wildtype	ram
STHS060	wildtype	ram
STHS061	wildtype	ram
STHS062	wildtype	ram
STHS063	wildtype	ram
STHS064	wildtype	ram
STHS065	wildtype	ram
STHS066	wildtype	ram
STHS067	wildtype	ram
STHS068	wildtype	ram
STHS069	wildtype	ram
STHS070	wildtype	ram
STHS071	wildtype	ram
STHS072	wildtype	ram
STHS073	wildtype	ram
STHS074	wildtype	ram
STHS075	wildtype	ram
STHS076	wildtype	ram
STHS077	wildtype	ram
STHS078	wildtype	ram
STHS079	wildtype	ram
STHS080	wildtype	ram
STHS081	wildtype	ram
STHS082	wildtype	ram
STHS083	wildtype	ram
STHS084	wildtype	ram
STHS085	wildtype	ewe
STHS086	wildtype	ram
STHS087	wildtype	ram
STHS088	wildtype	ram
STHS089	wildtype	ram
STHS090	wildtype	ram
STHS091	wildtype	ram
STHS092	wildtype	ram
STHS093	wildtype	ram
STHS094	wildtype	ram
STHS095	wildtype	ewe
STHS096	wildtype	ram
STHS097	wildtype	ewe
STHS098	wildtype	ram
STHS099	wildtype	ewe
STHS100	wildtype	ewe
STHS101	wildtype	ewe
STHS102	wildtype	ewe
STHS103	wildtype	ewe
STHS104	wildtype	ewe
STHS105	wildtype	ewe
STHS106	wildtype	ewe
STHS107	wildtype	ewe
STHS108	wildtype	ewe
STHS109	wildtype	ewe
STHS110	wildtype	ewe
STHS111	wildtype	ewe
STHS112	wildtype	ewe
STHS113	wildtype	ewe
STHS114	wildtype	ewe
STHS115	wildtype	ewe
STHS116	wildtype	ewe
STHS117	wildtype	ewe
STHS118	wildtype	ewe
STHS119	wildtype	ewe
STHS120	wildtype	ewe
STHS121	wildtype	ewe
STHS122	wildtype	ewe
STHS123	wildtype	ewe
STHS124	wildtype	ewe
STHS125	wildtype	ewe
STHS126	wildtype	ewe
STHS127	wildtype	ewe
STHS128	wildtype	ewe
STHS129	wildtype	ewe
STHS130	wildtype	ewe
STHS131	deletion type	ewe
STHS132	wildtype	ewe
STHS133	wildtype	ewe
STHS134	wildtype	ewe
STHS135	wildtype	ewe
STHS136	wildtype	ewe
STHS137	wildtype	ewe
STHS138	wildtype	ewe
STHS139	wildtype	ewe
STHS140	wildtype	ewe
STHS141	wildtype	ewe
STHS142	wildtype	ewe
STHS143	wildtype	ewe
STHS144	wildtype	ewe
STHS145	wildtype	ram
STHS146	wildtype	ram
STHS147	wildtype	ram
STHS148	wildtype	ram
STHS149	wildtype	ram
STHS150	wildtype	ram
STHS151	wildtype	ram
STHS152	wildtype	ram
STHS153	wildtype	ram
STHS154	wildtype	ram
STHS155	wildtype	ram
STHS156	wildtype	ram
STHS157	wildtype	ram
STHS158	wildtype	ram
STHS159	wildtype	ram
STHS160	wildtype	ram
STHS161	wildtype	ram
STHS162	wildtype	ram
STHS163	wildtype	ram
STHS164	wildtype	ram
STHS165	wildtype	ram
STHS166	wildtype	ram
STHS167	wildtype	ram
STHS168	wildtype	ram
STHS169	wildtype	ram
STHS170	wildtype	ram
STHS171	wildtype	ram
STHS172	wildtype	ram
STHS173	wildtype	ram
STHS174	wildtype	ram
STHS175	wildtype	ram
STHS176	wildtype	ram
STHS177	wildtype	ram
STHS178	wildtype	ram
STHS179	wildtype	ram
STHS180	wildtype	ram
STHS181	wildtype	ram
STHS182	wildtype	ram
STHS183	wildtype	ram
STHS184	wildtype	ram
STHS185	wildtype	ram
STHS186	wildtype	ram
STHS187	wildtype	ram
STHS188	wildtype	ram
STHS189	wildtype	ram
STHS190	wildtype	ram

## Sheet: Lanzhou Fat Tail sheep
Number	Genotypes	Gender
LFTS001	wildtype	ewe
LFTS002	wildtype	ram
LFTS003	wildtype	ram
LFTS004	wildtype	ram
LFTS005	wildtype	ram
LFTS006	wildtype	ram
LFTS007	wildtype	ram
LFTS008	wildtype	ewe
LFTS009	wildtype	ram
LFTS010	wildtype	ram
LFTS011	wildtype	ram
LFTS012	wildtype	ewe
LFTS013	deletion type	ram
LFTS014	wildtype	ewe
LFTS015	wildtype	ewe
LFTS016	wildtype	ewe
LFTS017	wildtype	ewe
LFTS018	wildtype	ewe
LFTS019	wildtype	ewe
LFTS020	wildtype	ewe
LFTS021	wildtype	ewe
LFTS022	wildtype	unknown
LFTS023	wildtype	ewe
LFTS024	wildtype	ewe
LFTS025	wildtype	ewe
LFTS026	wildtype	ewe
LFTS027	wildtype	ewe
LFTS028	wildtype	ewe
LFTS029	wildtype	ewe
LFTS030	wildtype	ewe
LFTS031	wildtype	unknown
LFTS032	wildtype	ram
LFTS033	wildtype	ram
LFTS034	wildtype	ewe
LFTS035	wildtype	ewe
LFTS036	wildtype	ewe
LFTS037	wildtype	ewe
LFTS038	wildtype	ewe
LFTS039	wildtype	ewe
LFTS040	wildtype	ewe
LFTS041	wildtype	ewe
LFTS042	wildtype	ewe
LFTS043	wildtype	ewe
LFTS044	wildtype	ram
LFTS045	wildtype	ewe
LFTS046	wildtype	ewe
LFTS047	wildtype	ewe
LFTS048	wildtype	ewe
LFTS049	wildtype	ewe

## Sheet: Hu sheep
Number	Genotype	Gender
HS001	wildtype	ewe
HS002	wildtype	ewe
HS003	wildtype	ewe
HS004	wildtype	ewe
HS005	wildtype	ewe
HS006	wildtype	ewe
HS007	wildtype	ewe
HS008	wildtype	ewe
HS009	wildtype	ewe
HS010	wildtype	ewe
HS011	wildtype	ewe
HS012	wildtype	ewe
HS013	wildtype	ewe
HS014	wildtype	ewe
HS015	wildtype	ewe
HS016	wildtype	ewe
HS017	wildtype	ewe
HS018	wildtype	ewe
HS019	wildtype	ewe
HS020	wildtype	ewe
HS021	wildtype	ewe
HS022	wildtype	ewe
HS023	wildtype	ewe
HS024	wildtype	ewe
HS025	wildtype	ewe
HS026	wildtype	ewe
HS027	wildtype	ewe
HS028	wildtype	ewe
HS029	wildtype	ewe
HS030	wildtype	ewe
HS031	wildtype	ewe
HS032	wildtype	ewe
HS033	wildtype	ewe
HS034	wildtype	ewe
HS035	wildtype	ewe
HS036	wildtype	ewe
HS037	wildtype	ewe
HS038	wildtype	ewe
HS039	wildtype	ewe
HS040	wildtype	ewe
HS041	wildtype	ewe
HS042	wildtype	ewe
HS043	wildtype	ewe
HS044	wildtype	ewe
HS045	wildtype	ewe
HS046	wildtype	ewe
HS047	wildtype	ewe
HS048	wildtype	ewe
HS049	wildtype	ewe
HS050	wildtype	ewe
HS051	wildtype	ewe
HS052	wildtype	ewe
HS053	wildtype	ewe
HS054	wildtype	ewe
HS055	wildtype	ewe
HS056	wildtype	ewe
HS057	wildtype	ewe
HS058	wildtype	ewe
HS059	wildtype	ewe
HS060	wildtype	ewe
HS061	wildtype	ewe
HS062	wildtype	ewe
HS063	wildtype	ewe
HS064	wildtype	ewe
HS065	wildtype	ewe
HS066	wildtype	ewe
HS067	wildtype	ewe
HS068	wildtype	ewe
HS069	wildtype	ewe
HS070	wildtype	ewe
HS071	wildtype	ewe
HS072	wildtype	ewe
HS073	wildtype	ewe
HS074	wildtype	ewe
HS075	wildtype	ewe
HS076	wildtype	ewe
HS077	wildtype	ewe
HS078	wildtype	ewe
HS079	wildtype	ewe
HS080	wildtype	ewe
HS081	wildtype	ewe
HS082	wildtype	ewe
HS083	wildtype	ewe
HS084	wildtype	ewe
HS085	wildtype	ewe
HS086	wildtype	ewe
HS087	wildtype	ewe
HS088	wildtype	ewe
HS089	wildtype	ewe
HS090	wildtype	ewe
HS091	wildtype	ewe
HS092	wildtype	ewe
HS093	wildtype	ewe
HS094	wildtype	ewe
HS095	wildtype	ewe
HS096	wildtype	ewe
HS097	wildtype	ewe
HS098	wildtype	ewe
HS099	wildtype	ewe
HS100	wildtype	ewe
HS101	wildtype	ewe
HS102	wildtype	ewe
HS103	wildtype	ewe
HS104	wildtype	ewe
HS105	wildtype	ewe
HS106	wildtype	ewe
HS107	wildtype	ewe
HS108	wildtype	ewe
HS109	wildtype	ewe
HS110	wildtype	ewe
HS111	wildtype	ewe
HS112	wildtype	ewe
HS113	wildtype	ewe
HS114	wildtype	ewe
HS115	wildtype	ewe
HS116	wildtype	ewe
HS117	wildtype	ewe
HS118	wildtype	ewe
HS119	wildtype	ewe
HS120	wildtype	ewe
HS121	wildtype	ewe
HS122	wildtype	ewe
HS123	wildtype	ewe
HS124	wildtype	ewe
HS125	wildtype	ewe
HS126	wildtype	ewe
HS127	wildtype	ewe
HS128	wildtype	ewe
HS129	wildtype	ewe
HS130	wildtype	ewe
HS131	wildtype	ewe
HS132	wildtype	ewe
HS133	wildtype	ewe
HS134	wildtype	ewe
HS135	wildtype	ewe
HS136	wildtype	ewe
HS137	wildtype	ewe
HS138	wildtype	ewe
HS139	wildtype	ewe
HS140	wildtype	ewe
HS141	wildtype	ewe
HS142	wildtype	ewe
HS143	wildtype	ewe
HS144	wildtype	ewe
HS145	wildtype	ewe
HS146	wildtype	ewe
HS147	wildtype	ewe
HS148	wildtype	ewe
HS149	wildtype	ewe
HS150	wildtype	ewe
HS151	wildtype	ewe
HS152	wildtype	ewe
HS153	wildtype	ewe
HS154	wildtype	ewe
HS155	wildtype	ewe
HS156	wildtype	ewe
HS157	wildtype	ewe
HS158	wildtype	ewe
HS159	wildtype	ewe
HS160	wildtype	ewe
HS161	wildtype	ewe
HS162	wildtype	ewe
HS163	wildtype	ewe
HS164	wildtype	ewe
HS165	wildtype	ewe
HS166	wildtype	ewe
HS167	wildtype	ewe
HS168	wildtype	ewe
HS169	wildtype	ewe
HS170	wildtype	ewe
HS171	wildtype	ewe
HS172	wildtype	ewe
HS173	wildtype	ewe
HS174	wildtype	ewe
HS175	wildtype	ewe
HS176	wildtype	ewe
HS177	wildtype	ewe
HS178	wildtype	ewe
HS179	wildtype	ewe
HS180	wildtype	ewe
HS181	wildtype	ewe
HS182	wildtype	ewe
HS183	wildtype	ewe
HS184	wildtype	ewe
HS185	wildtype	ewe
HS186	wildtype	ewe
HS187	wildtype	ewe
HS188	wildtype	ewe
HS189	wildtype	ewe
HS190	wildtype	ewe
HS191	wildtype	ewe
HS192	wildtype	ewe
HS193	wildtype	ewe
HS194	wildtype	ewe
HS195	wildtype	ewe
HS196	wildtype	ewe
HS197	wildtype	ewe
HS198	wildtype	ewe
HS199	wildtype	ewe
HS200	wildtype	ewe
HS201	wildtype	ewe

## Sheet: Luxi Blackhead sheep
Number	Genotypes	Gender
LXBH001	wildtype	ewe
LXBH002	wildtype	ewe
LXBH003	wildtype	ewe
LXBH004	wildtype	ewe
LXBH005	wildtype	ewe
LXBH006	wildtype	ewe
LXBH007	wildtype	ewe
LXBH008	wildtype	ewe
LXBH009	deletion type	ram
LXBH010	wildtype	ewe
LXBH011	wildtype	ewe
LXBH012	wildtype	ewe
LXBH013	wildtype	ewe
LXBH014	wildtype	ewe
LXBH015	wildtype	ewe
LXBH016	wildtype	ewe
LXBH017	wildtype	ewe
LXBH018	wildtype	ewe
LXBH019	wildtype	ram
LXBH020	wildtype	ewe
LXBH021	wildtype	ram
LXBH022	wildtype	ewe
LXBH023	wildtype	ewe
LXBH024	wildtype	ewe
LXBH025	wildtype	ewe
LXBH026	wildtype	ewe
LXBH027	wildtype	ewe
LXBH028	wildtype	ewe
LXBH029	wildtype	ewe
LXBH030	wildtype	ram
LXBH031	wildtype	ewe
LXBH032	wildtype	ewe
LXBH033	wildtype	ewe
LXBH034	wildtype	ewe
LXBH035	wildtype	ewe
LXBH036	wildtype	ewe
LXBH037	wildtype	ewe
LXBH038	wildtype	ram
LXBH039	wildtype	ram
LXBH040	wildtype	ram
LXBH041	wildtype	ewe
LXBH042	wildtype	ewe
LXBH043	wildtype	ewe
LXBH044	wildtype	ram
LXBH045	wildtype	ewe
LXBH046	wildtype	ewe
LXBH047	wildtype	ram
LXBH048	wildtype	ewe
LXBH049	wildtype	ewe
LXBH050	wildtype	ewe
LXBH051	wildtype	ewe
LXBH052	wildtype	ewe
LXBH053	wildtype	ewe
LXBH054	wildtype	ewe
LXBH055	wildtype	ewe
LXBH056	wildtype	ewe
LXBH057	wildtype	ram
LXBH058	wildtype	ram
LXBH059	wildtype	ram
LXBH060	wildtype	ewe
LXBH061	wildtype	ewe
LXBH062	wildtype	ewe
LXBH063	wildtype	ewe
LXBH064	wildtype	ewe
LXBH065	wildtype	ewe
LXBH066	wildtype	ram
LXBH067	wildtype	ram
LXBH068	wildtype	ewe
LXBH069	wildtype	ewe
LXBH070	wildtype	ewe
LXBH071	wildtype	ewe
LXBH072	wildtype	ewe
LXBH073	wildtype	ewe
LXBH074	wildtype	ewe
LXBH075	wildtype	ram
LXBH076	wildtype	ewe
LXBH077	wildtype	ram
LXBH078	wildtype	ewe
LXBH079	wildtype	ewe
LXBH080	wildtype	ram
LXBH081	wildtype	ewe
LXBH082	wildtype	ram
LXBH083	wildtype	ram
LXBH084	wildtype	ewe
LXBH085	wildtype	ewe
LXBH086	wildtype	ewe
LXBH087	wildtype	ewe
LXBH088	wildtype	ewe
LXBH089	wildtype	ewe
LXBH090	wildtype	ram
LXBH091	wildtype	ewe
LXBH092	wildtype	ram
LXBH093	wildtype	ewe
LXBH094	wildtype	ewe
LXBH095	wildtype	ewe
LXBH096	wildtype	ewe
LXBH097	wildtype	ewe
LXBH098	wildtype	ram
LXBH099	wildtype	ewe
LXBH100	wildtype	ewe
LXBH101	wildtype	ewe
LXBH102	wildtype	ewe
LXBH103	wildtype	ewe
LXBH104	deletion type	ewe
LXBH105	wildtype	ewe
LXBH106	wildtype	ewe
LXBH107	wildtype	ewe
LXBH108	wildtype	ewe
LXBH109	wildtype	ewe
LXBH110	deletion type	ewe
LXBH111	wildtype	ewe
LXBH112	wildtype	ewe
LXBH113	wildtype	ewe
LXBH114	wildtype	ewe
LXBH115	wildtype	ewe
LXBH116	wildtype	ewe
LXBH117	wildtype	ewe
LXBH118	wildtype	ewe
LXBH119	wildtype	ram
LXBH120	wildtype	ewe
LXBH121	wildtype	ewe
LXBH122	wildtype	ram
LXBH123	wildtype	ewe
LXBH124	wildtype	ewe
LXBH125	wildtype	ewe
LXBH126	wildtype	ram
LXBH127	wildtype	ewe
LXBH128	wildtype	ewe
LXBH129	wildtype	ewe
LXBH130	wildtype	ram
LXBH131	wildtype	ewe
LXBH132	wildtype	ram
LXBH133	wildtype	ewe
LXBH134	wildtype	ewe
LXBH135	wildtype	ewe
LXBH136	wildtype	ewe
LXBH137	wildtype	ewe
LXBH138	wildtype	ewe
LXBH139	wildtype	ewe
LXBH140	wildtype	ram
LXBH141	wildtype	ewe
LXBH142	wildtype	ewe
LXBH143	wildtype	ewe
LXBH144	wildtype	ram
LXBH145	wildtype	ewe
LXBH146	wildtype	ewe
LXBH147	wildtype	ewe
LXBH148	wildtype	ram
LXBH149	wildtype	ewe
LXBH150	wildtype	ewe
LXBH151	wildtype	ewe
LXBH152	wildtype	ewe
LXBH153	wildtype	ewe
LXBH154	wildtype	ewe
LXBH155	wildtype	ewe
LXBH156	wildtype	ewe
LXBH157	wildtype	ewe
LXBH158	wildtype	ewe
LXBH159	wildtype	ewe
LXBH160	wildtype	ewe
LXBH161	wildtype	ewe
LXBH162	wildtype	ewe
LXBH163	wildtype	ewe
LXBH164	wildtype	ram
LXBH165	wildtype	ewe
LXBH166	wildtype	ram
LXBH167	wildtype	ewe
LXBH168	wildtype	ewe
LXBH169	wildtype	ewe
LXBH170	wildtype	ewe
LXBH171	wildtype	ewe
LXBH172	wildtype	ewe
LXBH173	wildtype	ewe
LXBH174	wildtype	ewe
LXBH175	wildtype	ram
LXBH176	wildtype	ram
LXBH177	wildtype	ram
LXBH178	wildtype	ewe
LXBH179	wildtype	ram
LXBH180	wildtype	ram
LXBH181	wildtype	ram
LXBH182	wildtype	ram
LXBH183	wildtype	ram
LXBH184	wildtype	ram
LXBH185	wildtype	ram
LXBH186	wildtype	ram
LXBH187	wildtype	ewe
LXBH188	wildtype	ewe
LXBH189	wildtype	ewe
LXBH190	wildtype	ram
LXBH191	wildtype	ram
LXBH192	wildtype	ram
LXBH193	wildtype	ewe
LXBH194	wildtype	ram
LXBH195	wildtype	ram
LXBH196	wildtype	ewe
LXBH197	wildtype	ewe
LXBH198	wildtype	ram
LXBH199	wildtype	ram
LXBH200	wildtype	ram
LXBH201	wildtype	ram
LXBH202	wildtype	ram
LXBH203	wildtype	ram
LXBH204	wildtype	ram
LXBH205	wildtype	ram
LXBH206	wildtype	ram
LXBH207	wildtype	ram
LXBH208	wildtype	ram
LXBH209	wildtype	ram
LXBH210	wildtype	ram
LXBH211	wildtype	ram
LXBH212	wildtype	ram
LXBH213	wildtype	ram
LXBH214	wildtype	ram
LXBH215	wildtype	ram
LXBH216	wildtype	ram
LXBH217	wildtype	ram
LXBH218	wildtype	ram
LXBH219	wildtype	ram
LXBH220	wildtype	ram
LXBH221	wildtype	ram
LXBH222	wildtype	ram
LXBH223	wildtype	ram
LXBH224	wildtype	ram
LXBH225	wildtype	ram
LXBH226	wildtype	ram
LXBH227	wildtype	ram
LXBH228	wildtype	ram
LXBH229	wildtype	ram
LXBH230	wildtype	ram
LXBH231	wildtype	ram
LXBH232	wildtype	ram
LXBH233	wildtype	ram
LXBH234	wildtype	ram
LXBH235	wildtype	ram
LXBH236	wildtype	ewe
LXBH237	wildtype	ewe
LXBH238	wildtype	ewe
LXBH239	wildtype	ram
LXBH240	wildtype	ewe
LXBH241	wildtype	ewe
LXBH242	wildtype	ewe
LXBH243	wildtype	ewe
LXBH244	wildtype	ewe
LXBH245	wildtype	ewe
LXBH246	wildtype	ewe
LXBH247	wildtype	ewe
LXBH248	wildtype	ewe
LXBH249	wildtype	ram
LXBH250	wildtype	ram
LXBH251	wildtype	ewe
LXBH252	wildtype	ewe
LXBH253	wildtype	ewe
LXBH254	wildtype	ram
LXBH255	wildtype	ewe
LXBH256	wildtype	ram
LXBH257	wildtype	ram
LXBH258	wildtype	ram
LXBH259	wildtype	ewe
LXBH260	wildtype	ewe
LXBH261	wildtype	ewe
LXBH262	wildtype	ewe
LXBH263	wildtype	ewe
LXBH264	wildtype	ewe
LXBH265	wildtype	ewe
LXBH266	wildtype	ewe
LXBH267	wildtype	ewe
LXBH268	wildtype	ram
LXBH269	wildtype	ram
LXBH270	wildtype	ewe
LXBH271	wildtype	ewe
LXBH272	wildtype	ewe
LXBH273	wildtype	ewe
LXBH274	wildtype	ram
LXBH275	wildtype	ram
LXBH276	wildtype	ram
LXBH277	wildtype	ewe
LXBH278	wildtype	ewe
LXBH279	wildtype	ewe
LXBH280	wildtype	ewe
LXBH281	wildtype	ram
LXBH282	wildtype	ewe
LXBH283	wildtype	ram
LXBH284	wildtype	ewe
LXBH285	wildtype	ram
LXBH286	wildtype	ram
LXBH287	wildtype	ewe
LXBH288	wildtype	ewe
LXBH289	wildtype	ram
LXBH290	wildtype	ram
LXBH291	wildtype	ram
LXBH292	wildtype	ram
LXBH293	wildtype	ewe
LXBH294	wildtype	ewe
LXBH295	wildtype	ewe
LXBH296	wildtype	ram
LXBH297	wildtype	ram
LXBH298	wildtype	ewe
LXBH299	wildtype	ewe
LXBH300	wildtype	ewe
LXBH301	wildtype	ram
LXBH302	wildtype	ram
LXBH303	wildtype	ewe
LXBH304	wildtype	ewe
LXBH305	wildtype	ewe
LXBH306	wildtype	ewe
LXBH307	wildtype	ewe
LXBH308	wildtype	ewe
LXBH309	wildtype	ewe
LXBH310	wildtype	ram
LXBH311	wildtype	ewe
LXBH312	wildtype	ewe
LXBH313	wildtype	ewe
LXBH314	wildtype	ewe
LXBH315	wildtype	ewe
LXBH316	wildtype	ewe
LXBH317	wildtype	ewe
LXBH318	wildtype	ram
LXBH319	wildtype	ewe
LXBH320	wildtype	ram
LXBH321	wildtype	ewe
LXBH322	wildtype	ewe
LXBH323	wildtype	ewe
LXBH324	wildtype	ewe
LXBH325	wildtype	ewe
LXBH326	wildtype	ewe
LXBH327	wildtype	ewe
LXBH328	wildtype	ram
LXBH329	wildtype	ewe
LXBH330	wildtype	ewe
LXBH331	wildtype	ram
LXBH332	wildtype	ewe
LXBH333	wildtype	ram
LXBH334	wildtype	ram
LXBH335	wildtype	ewe
LXBH336	wildtype	ewe
LXBH337	wildtype	ewe
LXBH338	wildtype	ram
LXBH339	wildtype	ewe
LXBH340	wildtype	ewe
LXBH341	wildtype	ewe
LXBH342	wildtype	ewe
LXBH343	wildtype	ram
LXBH344	wildtype	ram
LXBH345	wildtype	ram
LXBH346	wildtype	ewe
LXBH347	wildtype	ewe
LXBH348	deletion type	ewe
LXBH349	wildtype	ram
LXBH350	wildtype	ewe
LXBH351	wildtype	ewe
LXBH352	wildtype	ewe
LXBH353	wildtype	ewe
LXBH354	wildtype	ewe
LXBH355	wildtype	ewe
LXBH356	wildtype	ewe
LXBH357	wildtype	ewe
LXBH358	wildtype	ram
LXBH359	wildtype	ewe
LXBH360	wildtype	ewe
LXBH361	wildtype	ram
LXBH362	wildtype	ewe
LXBH363	wildtype	ewe
LXBH364	wildtype	ram
LXBH365	deletion type	ram
LXBH366	wildtype	ewe
LXBH367	wildtype	ewe
LXBH368	wildtype	ewe
LXBH369	wildtype	ram
LXBH370	wildtype	ram
LXBH371	wildtype	ewe
LXBH372	wildtype	ram
LXBH373	wildtype	ram
LXBH374	wildtype	ewe
LXBH375	wildtype	ewe
LXBH376	wildtype	ewe
LXBH377	wildtype	ram
LXBH378	wildtype	ewe
LXBH379	wildtype	ram
LXBH380	wildtype	ram
LXBH381	wildtype	ewe
LXBH382	wildtype	ewe
LXBH383	wildtype	ewe
LXBH384	wildtype	ram
LXBH385	wildtype	ewe
LXBH386	wildtype	ewe
LXBH387	wildtype	ewe
LXBH388	wildtype	ewe
LXBH389	wildtype	ewe
LXBH390	wildtype	ewe
LXBH391	wildtype	ewe
LXBH392	wildtype	ewe
LXBH393	wildtype	ewe
LXBH394	wildtype	ewe
LXBH395	wildtype	ewe
LXBH396	wildtype	ewe
LXBH397	wildtype	ewe
LXBH398	wildtype	ewe
LXBH399	wildtype	ewe
LXBH400	wildtype	ewe
LXBH401	wildtype	ewe
LXBH402	wildtype	ewe
LXBH403	wildtype	ewe
LXBH404	wildtype	ewe
LXBH405	wildtype	ewe
LXBH406	wildtype	ewe
LXBH407	wildtype	ewe
LXBH408	wildtype	ewe
LXBH409	deletion type	ewe
LXBH410	wildtype	ewe
LXBH411	wildtype	ewe
LXBH412	wildtype	ewe
LXBH413	wildtype	ewe
LXBH414	wildtype	ewe
LXBH415	wildtype	ewe
LXBH416	wildtype	ewe
LXBH417	wildtype	ewe
LXBH418	wildtype	ram
LXBH419	wildtype	ewe
LXBH420	wildtype	ewe
LXBH421	wildtype	ram
LXBH422	wildtype	ewe
LXBH423	wildtype	ewe
LXBH424	wildtype	ewe
LXBH425	wildtype	ewe
LXBH426	wildtype	ram
LXBH427	wildtype	ram
LXBH428	wildtype	ewe
LXBH429	wildtype	ram
LXBH430	wildtype	ram
LXBH431	wildtype	ram
LXBH432	wildtype	ewe
LXBH433	wildtype	ram
LXBH434	wildtype	ram
LXBH435	wildtype	ewe
LXBH436	wildtype	ewe
LXBH437	wildtype	ewe
LXBH438	wildtype	ram
LXBH439	wildtype	ram
LXBH440	wildtype	ewe
LXBH441	wildtype	ram
LXBH442	deletion type	ewe
LXBH443	wildtype	ram
LXBH444	wildtype	ewe
LXBH445	wildtype	ewe
LXBH446	wildtype	ewe
LXBH447	wildtype	ewe
LXBH448	wildtype	ram
LXBH449	wildtype	ewe
LXBH450	wildtype	ewe
LXBH451	wildtype	ewe
LXBH452	wildtype	ewe
LXBH453	wildtype	ewe
LXBH454	wildtype	ram
LXBH455	wildtype	ram
LXBH456	wildtype	ewe
LXBH457	wildtype	ewe
LXBH458	wildtype	ewe
LXBH459	wildtype	ewe
LXBH460	wildtype	unknown
LXBH461	wildtype	ewe
LXBH462	wildtype	ewe
LXBH463	wildtype	ewe
LXBH464	wildtype	ewe
LXBH465	wildtype	ewe
LXBH466	wildtype	ewe
LXBH467	wildtype	ewe
LXBH468	wildtype	ewe
LXBH469	wildtype	ewe
LXBH470	wildtype	ewe
LXBH471	wildtype	ewe
LXBH472	wildtype	ram
LXBH473	wildtype	ram
LXBH474	wildtype	ram
LXBH475	wildtype	ram
LXBH476	wildtype	ram
LXBH477	wildtype	ram
LXBH478	wildtype	ram
LXBH479	wildtype	ram
LXBH480	wildtype	ram
LXBH481	wildtype	ram
LXBH482	wildtype	ewe
LXBH483	wildtype	ewe
LXBH484	wildtype	ewe
LXBH485	wildtype	ram
LXBH486	wildtype	ewe
LXBH487	wildtype	ewe
LXBH488	wildtype	ewe
LXBH489	wildtype	ewe
LXBH490	deletion type	ram
LXBH491	wildtype	ram
LXBH492	wildtype	ram
LXBH493	wildtype	ewe
LXBH494	wildtype	ram
LXBH495	wildtype	ewe
LXBH496	wildtype	ram
LXBH497	wildtype	ewe
LXBH498	wildtype	ram
LXBH499	wildtype	ewe
LXBH500	wildtype	ram
LXBH501	deletion type	ewe
LXBH502	wildtype	ram
LXBH503	wildtype	ewe
LXBH504	wildtype	ewe
LXBH505	wildtype	ewe
LXBH506	wildtype	ewe
LXBH507	wildtype	ram
LXBH508	wildtype	ewe
LXBH509	wildtype	ram
LXBH510	wildtype	ewe
LXBH511	wildtype	ram
LXBH512	wildtype	ram
LXBH513	deletion type	ewe
LXBH514	wildtype	ram
LXBH515	wildtype	ram
LXBH516	wildtype	ram
LXBH517	wildtype	ewe
LXBH518	deletion type	ram
LXBH519	wildtype	ewe
LXBH520	wildtype	ram
LXBH521	deletion type	ram
LXBH522	wildtype	ewe
LXBH523	wildtype	ewe
LXBH524	wildtype	ewe
LXBH525	wildtype	ewe
LXBH526	wildtype	ewe
LXBH527	wildtype	ewe
LXBH528	wildtype	ram
LXBH529	wildtype	ram
LXBH530	wildtype	ewe
LXBH531	wildtype	ewe
LXBH532	wildtype	ram
LXBH533	wildtype	ewe
LXBH534	wildtype	ewe
LXBH535	wildtype	ram
LXBH536	wildtype	ram
LXBH537	wildtype	ewe
LXBH538	wildtype	ewe
LXBH539	wildtype	ram
LXBH540	wildtype	ewe
LXBH541	wildtype	ewe
LXBH542	wildtype	ram
LXBH543	wildtype	ewe
LXBH544	wildtype	ram
LXBH545	wildtype	ewe
LXBH546	wildtype	ram
LXBH547	wildtype	ewe
LXBH548	wildtype	ewe
LXBH549	deletion type	ewe
LXBH550	wildtype	ewe
LXBH551	wildtype	ewe
LXBH552	wildtype	ewe
LXBH553	wildtype	ewe
LXBH554	wildtype	ram
LXBH555	wildtype	ram
LXBH556	wildtype	ram
LXBH557	wildtype	ram
LXBH558	wildtype	ram
LXBH559	wildtype	ewe
LXBH560	wildtype	ewe
LXBH561	wildtype	ewe
LXBH562	wildtype	ewe
LXBH563	wildtype	ewe
LXBH564	wildtype	ram
LXBH565	wildtype	ram
LXBH566	wildtype	ewe
LXBH567	wildtype	ewe
LXBH568	wildtype	ewe
LXBH569	wildtype	ram
LXBH570	deletion type	ram
LXBH571	wildtype	ewe
LXBH572	wildtype	ewe
LXBH573	wildtype	ram
LXBH574	wildtype	ewe
LXBH575	wildtype	ewe
LXBH576	wildtype	ewe
LXBH577	wildtype	ewe
LXBH578	wildtype	ewe
LXBH579	wildtype	ewe
LXBH580	wildtype	ewe
LXBH581	wildtype	ewe
LXBH582	wildtype	ewe
LXBH583	wildtype	ewe
LXBH584	wildtype	ewe
LXBH585	wildtype	ewe
LXBH586	wildtype	ram
LXBH587	wildtype	ewe
LXBH588	wildtype	ewe
LXBH589	wildtype	ewe
LXBH590	wildtype	ewe
LXBH591	wildtype	ewe
LXBH592	wildtype	ewe
LXBH593	wildtype	ram
LXBH594	wildtype	ram
LXBH595	wildtype	ram
LXBH596	wildtype	ram
LXBH597	wildtype	ram
LXBH598	wildtype	ram
LXBH599	wildtype	ram
LXBH600	wildtype	ram
LXBH601	wildtype	ram
LXBH602	wildtype	ram
LXBH603	wildtype	ewe
LXBH604	wildtype	ewe
LXBH605	wildtype	ram
LXBH606	wildtype	ram
LXBH607	wildtype	ewe
LXBH608	wildtype	ewe
LXBH609	wildtype	ewe
LXBH610	wildtype	ewe
LXBH611	wildtype	ewe
LXBH612	wildtype	ewe
LXBH613	wildtype	ewe
LXBH614	wildtype	ewe
LXBH615	wildtype	ewe
LXBH616	wildtype	ewe
LXBH617	wildtype	ewe
LXBH618	wildtype	ewe
LXBH619	wildtype	ewe
LXBH620	wildtype	ewe
LXBH621	wildtype	ewe
LXBH622	wildtype	ewe
LXBH623	wildtype	ewe
LXBH624	wildtype	ewe
LXBH625	wildtype	ewe
LXBH626	wildtype	ewe
LXBH627	wildtype	ewe
LXBH628	wildtype	ewe
LXBH629	wildtype	ewe

## Sheet: Sartuul sheep
Number	Genotype	Gender
SS001	wildtype	ewe
SS002	wildtype	ewe
SS003	wildtype	ewe
SS004	wildtype	ewe
SS005	wildtype	ewe
SS006	wildtype	ewe
SS007	wildtype	ewe
SS008	wildtype	ewe
SS009	wildtype	ewe
SS010	wildtype	ewe
SS011	wildtype	ewe
SS012	wildtype	ewe
SS013	wildtype	ewe
SS014	wildtype	ewe
SS015	wildtype	ewe
SS016	wildtype	ewe
SS017	wildtype	ewe
SS018	wildtype	ewe
SS019	wildtype	ewe
SS020	wildtype	ewe
SS021	wildtype	ewe
SS022	wildtype	ewe
SS023	wildtype	ewe
SS024	wildtype	ewe
SS025	wildtype	ewe
SS026	wildtype	ewe
SS027	wildtype	ewe
SS028	wildtype	ewe
SS029	wildtype	ewe
SS030	wildtype	ewe
SS031	wildtype	ewe
SS032	wildtype	ewe
SS033	wildtype	ewe
SS034	wildtype	ewe
SS035	wildtype	ewe
SS036	wildtype	ewe
SS037	wildtype	ewe
SS038	wildtype	ewe
SS039	wildtype	ewe
SS040	wildtype	ewe
SS041	wildtype	ewe
SS042	wildtype	ewe
SS043	wildtype	ewe
SS044	wildtype	ewe
SS045	wildtype	ewe
SS046	wildtype	ewe
SS047	wildtype	ewe
SS048	wildtype	ewe

## Sheet: Australian White sheep
Number	Genotype	Gender
AUW001	wildtype	ewe
AUW002	wildtype	ewe
AUW003	wildtype	ewe
AUW004	wildtype	ewe
AUW005	wildtype	ewe
AUW006	wildtype	ewe
AUW007	wildtype	ewe
AUW008	wildtype	ewe
AUW009	wildtype	ewe
AUW010	wildtype	ewe
AUW011	wildtype	ewe
AUW012	wildtype	ewe
AUW013	wildtype	ewe
AUW014	wildtype	ewe
AUW015	wildtype	ewe
AUW016	wildtype	ewe
AUW017	wildtype	ewe
AUW018	wildtype	ewe
AUW019	wildtype	ewe
AUW020	wildtype	ewe
AUW021	wildtype	ewe
AUW022	wildtype	ewe
AUW023	wildtype	ewe
AUW024	wildtype	ewe
AUW025	wildtype	ewe
AUW026	wildtype	ewe
AUW027	wildtype	ewe
AUW028	wildtype	ewe
AUW029	wildtype	ewe
AUW030	wildtype	ewe
AUW031	wildtype	ewe
AUW032	wildtype	ewe
AUW033	wildtype	ewe
AUW034	wildtype	ewe
AUW035	wildtype	ewe
AUW036	wildtype	ewe
AUW037	wildtype	ewe
AUW038	wildtype	ewe
AUW039	wildtype	ewe
AUW040	wildtype	ewe
AUW041	wildtype	ewe
AUW042	wildtype	ewe
AUW043	wildtype	ewe
AUW044	wildtype	ewe
AUW045	wildtype	ewe
AUW046	wildtype	ewe
AUW047	wildtype	ewe
AUW048	wildtype	ewe
AUW049	wildtype	ewe
AUW050	wildtype	ewe
AUW051	wildtype	ewe
AUW052	wildtype	ewe
AUW053	wildtype	ewe
AUW054	wildtype	ewe
AUW055	wildtype	ewe
AUW056	wildtype	ewe
AUW057	wildtype	ewe
AUW058	wildtype	ewe
AUW059	wildtype	ewe
AUW060	wildtype	ewe
AUW061	wildtype	ewe
AUW062	wildtype	ewe
AUW063	wildtype	ewe
AUW064	wildtype	ewe
AUW065	wildtype	ewe
AUW066	wildtype	ewe
AUW067	wildtype	ewe
AUW068	wildtype	ewe
AUW069	wildtype	ewe
AUW070	wildtype	ewe
AUW071	wildtype	ewe
AUW072	wildtype	ewe
AUW073	wildtype	ewe
AUW074	wildtype	ewe
AUW075	wildtype	ewe
AUW076	wildtype	ewe
AUW077	wildtype	ewe
AUW078	wildtype	ewe
AUW079	wildtype	ewe
AUW080	wildtype	ewe
AUW081	wildtype	ewe
AUW082	wildtype	ewe
AUW083	wildtype	ewe
AUW084	wildtype	ewe
AUW085	wildtype	ewe
AUW086	wildtype	ewe
AUW087	wildtype	ewe
AUW088	wildtype	ewe
AUW089	wildtype	ewe
AUW090	wildtype	ewe
AUW091	wildtype	ewe
AUW092	wildtype	ewe
AUW093	wildtype	ewe
AUW094	wildtype	ewe
AUW095	wildtype	ewe
AUW096	wildtype	ewe
AUW097	wildtype	ewe
AUW098	wildtype	ewe
AUW099	wildtype	ewe
AUW100	wildtype	ewe
AUW101	wildtype	ewe
AUW102	wildtype	ewe
AUW103	wildtype	ewe
AUW104	wildtype	ewe
AUW105	wildtype	ewe
AUW106	wildtype	ewe
AUW107	wildtype	ewe
AUW108	wildtype	ewe
AUW109	wildtype	ewe
AUW110	wildtype	ewe
AUW111	wildtype	ewe
AUW112	wildtype	ewe
AUW113	wildtype	ewe
AUW114	wildtype	ewe
AUW115	wildtype	ewe
AUW116	wildtype	ewe
AUW117	wildtype	ewe
AUW118	wildtype	ewe
AUW119	wildtype	ewe
AUW120	wildtype	ewe
AUW121	wildtype	ewe
AUW122	wildtype	ewe
AUW123	wildtype	ewe
AUW124	wildtype	ewe
AUW125	wildtype	ewe
AUW126	wildtype	ewe
AUW127	wildtype	ewe
AUW128	wildtype	ewe
AUW129	wildtype	ewe
AUW130	wildtype	ewe
AUW131	wildtype	ewe
AUW132	wildtype	ewe
AUW133	wildtype	ewe
AUW134	wildtype	ewe
AUW135	wildtype	ewe
AUW136	wildtype	ewe
AUW137	wildtype	ewe
AUW138	wildtype	ewe
AUW139	wildtype	ewe
AUW140	wildtype	ewe
AUW141	wildtype	ewe
AUW142	wildtype	ewe
AUW143	wildtype	ewe
AUW144	wildtype	ewe
AUW145	wildtype	ewe
AUW146	wildtype	ewe
AUW147	wildtype	ewe
AUW148	wildtype	ewe
AUW149	wildtype	ewe
AUW150	wildtype	ewe
AUW151	wildtype	ewe
AUW152	wildtype	ewe
AUW153	wildtype	ewe
AUW154	wildtype	ewe
AUW155	wildtype	ewe
AUW156	wildtype	ewe
AUW157	wildtype	ewe
AUW158	wildtype	ewe
AUW159	wildtype	ewe
AUW160	wildtype	ewe
AUW161	wildtype	ewe
AUW162	wildtype	ewe
AUW163	wildtype	ewe
AUW164	wildtype	ewe
AUW165	wildtype	ewe
AUW166	wildtype	ewe
AUW167	wildtype	ewe
AUW168	wildtype	ewe
AUW169	wildtype	ewe
AUW170	wildtype	ewe
AUW171	wildtype	ewe
AUW172	wildtype	ewe
AUW173	wildtype	ewe
AUW174	wildtype	ewe
AUW175	wildtype	ewe
AUW176	wildtype	ewe
AUW177	wildtype	ewe
AUW178	wildtype	ewe
AUW179	wildtype	ewe
AUW180	wildtype	ewe
AUW181	wildtype	ewe
AUW182	wildtype	ewe
AUW183	wildtype	ewe
AUW184	wildtype	ewe
AUW185	wildtype	ewe
AUW186	wildtype	ewe
AUW187	wildtype	ewe
AUW188	wildtype	ewe
AUW189	wildtype	ewe
AUW190	wildtype	ewe
AUW191	wildtype	ewe
AUW192	wildtype	ewe
AUW193	wildtype	ewe
AUW194	wildtype	ewe
AUW195	wildtype	ewe
AUW196	wildtype	ewe
AUW197	wildtype	ewe
AUW198	wildtype	ewe
AUW199	wildtype	ewe
AUW200	wildtype	ewe
AUW201	wildtype	ewe
AUW202	wildtype	ewe
AUW203	wildtype	ewe
AUW204	wildtype	ewe
AUW205	wildtype	ewe
AUW206	wildtype	ewe
AUW207	wildtype	ewe
AUW208	wildtype	ewe
AUW209	wildtype	ewe
AUW210	wildtype	ewe
AUW211	wildtype	ewe
AUW212	wildtype	ewe
AUW213	wildtype	ewe
AUW214	wildtype	ewe
AUW215	wildtype	ewe
AUW216	wildtype	ewe
AUW217	wildtype	ewe
AUW218	wildtype	ewe
AUW219	wildtype	ewe
AUW220	wildtype	ewe
AUW221	wildtype	ewe
AUW222	wildtype	ewe
AUW223	wildtype	ewe
AUW224	wildtype	ewe
AUW225	wildtype	ewe
AUW226	wildtype	ewe
AUW227	wildtype	ewe
AUW228	wildtype	ewe
AUW229	wildtype	ewe
AUW230	wildtype	ewe
AUW231	wildtype	ewe
AUW232	wildtype	ewe
AUW233	wildtype	ewe
AUW234	wildtype	ewe
AUW235	wildtype	ewe
AUW236	wildtype	ewe
AUW237	wildtype	ewe
AUW238	wildtype	ewe
AUW239	wildtype	ewe
AUW240	wildtype	ewe
AUW241	wildtype	ewe
AUW242	wildtype	ewe
AUW243	wildtype	ewe
AUW244	wildtype	ewe
AUW245	wildtype	ewe
AUW246	wildtype	ewe
AUW247	wildtype	ewe
AUW248	wildtype	ewe
AUW249	wildtype	ewe
AUW250	wildtype	ewe
AUW251	wildtype	ewe
AUW252	wildtype	ewe
AUW253	wildtype	ewe
AUW254	wildtype	ewe
AUW255	wildtype	ewe
AUW256	wildtype	ewe
AUW257	wildtype	ewe
AUW258	wildtype	ewe
AUW259	wildtype	ewe
AUW260	wildtype	ewe
AUW261	wildtype	ewe
AUW262	wildtype	ewe
AUW263	wildtype	ewe
AUW264	wildtype	ewe
AUW265	wildtype	ewe
AUW266	wildtype	ewe
AUW267	wildtype	ewe
AUW268	wildtype	ewe
AUW269	wildtype	ewe
AUW270	wildtype	ewe
AUW271	wildtype	ewe
AUW272	wildtype	ewe
AUW273	wildtype	ewe
AUW274	wildtype	ewe
AUW275	wildtype	ewe
AUW276	wildtype	ewe
AUW277	wildtype	ewe
AUW278	wildtype	ewe
AUW279	wildtype	ewe
AUW280	wildtype	ewe
AUW281	wildtype	ewe
AUW282	wildtype	ewe
AUW283	wildtype	ewe
AUW284	wildtype	ewe
AUW285	wildtype	ewe
AUW286	wildtype	ewe
AUW287	wildtype	ewe
AUW288	wildtype	ewe
AUW289	wildtype	ewe
AUW290	wildtype	ewe
AUW291	wildtype	ewe
AUW292	wildtype	ewe
AUW293	wildtype	ewe
AUW294	wildtype	ewe
AUW295	wildtype	ewe
AUW296	wildtype	ewe
AUW297	wildtype	ewe
AUW298	wildtype	ewe
AUW299	wildtype	ewe
AUW300	wildtype	ewe
AUW301	wildtype	ewe
AUW302	wildtype	ewe
AUW303	wildtype	ewe
AUW304	wildtype	ewe
AUW305	wildtype	ewe
AUW306	wildtype	ewe
AUW307	wildtype	ewe
AUW308	wildtype	ewe
AUW309	wildtype	ewe
AUW310	wildtype	ewe
AUW311	wildtype	ewe
AUW312	wildtype	ewe
AUW313	wildtype	ewe
AUW314	wildtype	ewe
AUW315	wildtype	ewe
AUW316	wildtype	ewe
AUW317	wildtype	ewe
AUW318	wildtype	ewe
AUW319	wildtype	ewe
AUW320	wildtype	ewe
AUW321	wildtype	ewe
AUW322	wildtype	ewe
AUW323	wildtype	ewe
AUW324	wildtype	ewe
AUW325	wildtype	ewe
AUW326	wildtype	ewe
